# Supplementary material for: Identification of Two Dielectric Relaxations in Oleic-Rich Oils Within the 50–900 MHz Range Using a Low-Cost Method
Source: Foods. 2026 Jul 11;15(14):2460. doi: 10.3390/foods15142460 (PMC13409024; doi:10.3390/foods15142460)
Supplement: Supplementary file 1 [file foods-15-02460-s001.zip]

Archive with 1 entries (1 files):
- foods-4368974-supplementary.pdf
